# Supplementary material for: Global CO2 emissions from dry inland waters share common drivers across ecosystems
Source: Nat Commun. 2020 May 1;11:2126. doi: 10.1038/s41467-020-15929-y (PMC7195363; doi:10.1038/s41467-020-15929-y)
Supplement: Supplementary file 3 — Source Data [file 41467_2020_15929_MOESM3_ESM.xlsx]

## Sheet: dryflux_data_export
Keller et al.	„Global CO2 emissions from dry inland waters share common drivers across ecosystems“
bio1:	annual mean temperature		DOI: 10.1002/joc.5086
bio12:	annual precipitation		DOI: 10.1002/joc.5086
climate	Köppen-geiger climate zone		http://koeppen-geiger.vu-wien.ac.at/
CO2 flux dry sediment	CO2 flux uphill	elevation	latitude	longitude	conductivity	organic matter	moisture	ph	air temperature	bio1	bio12	texture	system type	climate zone	team
mmol/m-2/d-1	mmol/m-2/d-1	m	°	°		%	%		°C	°C * 10	mm
305.412	144.223	31	-34.3538	-59.0392	95.7	8.43417	57.1954	7.39	11	164	1029	C	stream	C	A
42.702	91.0397	32	-34.3721	-59.0747	142.4	5.53535	29.3859	7.32	5	164	1029	C	stream	C	A
402.878	112.661	28	-34.3869	-59.1145	141	5.20019	42.1279	7.87	16	164	1029	C	stream	C	A
198.06	174.434	24	-34.4049	-58.524	190.3	4.51546	42.9926	7.8	15	164	1013	L	reservoir	C	A
2.3326	105.669	36	-35.001	-59.1723	517	2.53599	28.2898	10.41	16	163	1026	C	lake	C	A
133.636	46.3636	1968	39.8099	45.6585	NaN	NaN	NaN	NaN	20.6667	70	465	NA	reservoir	D	B
31.2415	91.7175	192	-35.0509	147.331	493	5.43876	38.3119	5.10667	10.5	157	557	C	stream	C	C
51.0604	70.9894	254	-35.0572	147.354	160.333	2.27281	18.9918	6.41333	12.8	156	570	L	stream	C	C
4.45933	33.1349	225	-35.0563	147.346	89.6667	4.22908	23.3371	7.15667	11.7	156	570	C	stream	C	C
36.8379	63.6194	224	-35.0545	147.346	219	4.2317	35.1525	5.98333	11.2	156	570	C	stream	C	C
21.4617	126.927	192	-35.1745	147.367	3774.67	2.8513	26.7991	6.98667	14.6	150	647	C	reservoir	C	C
29.7091	41.2241	178	-35.0738	147.297	100.667	0.572731	2.18104	8.41333	9.3	157	557	S	stream	C	C
29.2935	70.0593	185	-35.0862	147.334	205.667	5.09979	35.3232	5.45	13	156	570	C	lake	C	C
5.68975	52.0739	182	-35.0895	147.368	45.6667	1.12172	16.6179	6.01	15.2	156	570	S	stream	C	C
58.465	43.6419	182	-35.1039	147.383	397.333	8.11895	43.7623	4.49	11.5	156	570	C	lake	C	C
41.0284	41.9111	179	-35.0957	147.395	194.667	3.14074	22.8571	4.98333	14.5	156	570	C	lake	C	C
23.1317	64.1995	186	-35.0913	147.463	268.333	3.26286	30.0257	5.06667	13.7	156	570	S	lake	C	C
26.2122	32.4802	178	-35.0647	147.193	373.667	4.19212	21.631	5.01	7.5	157	557	C	lake	C	C
66.2737	109.14	179	-35.0442	147.146	343	5.84108	32.9104	4.83667	10.8	160	529	C	lake	C	C
39.9127	65.6185	201	-35.187	147.243	30	0.207988	1.79791	6.26333	13.1	153	620	S	stream	C	C
51.0016	25.3997	218	-35.265	147.108	79.6667	0.642165	5.71945	6.28667	16.3	156	582	S	stream	C	C
91.6823	211.846	165	-36.0349	146.992	272	4.39152	28.9868	6.10333	16.7	148	754	L	lake	C	C
147.494	160.261	165	-36.0711	146.834	1449.33	8.06972	44.7808	4.78	18.2	148	754	C	lake	C	C
109.349	120.55	170	-36.4865	146.101	225	7.90965	27.4774	4.71667	19.9	147	620	C	lake	C	C
149.476	153.007	170	-36.4641	146.129	330.667	6.9028	38.4863	5.18	23	147	620	C	lake	C	C
138.064	151.717	170	-36.4414	146.145	249	5.61949	17.4887	4.17	24	147	620	C	lake	C	C
281.748	403.334	118	-16.051	-57.6849	115.2	2.78566	6.35223	5.91333	32.5333	263	1303	C	lake	A	D
267.398	368.506	118	-16.0806	-57.7503	79.4033	38.1788	6.36453	6.63667	29.9333	263	1303	S	lake	A	D
775.204	785.215	118	-15.9784	-57.679	99.5667	3.91329	28.7805	6.11667	34	262	1347	S	lake	A	D
363.873	268.229	118	-18.6425	-57.8741	439.667	21.2645	7.62605	5.19667	29.5	253	1102	S	lake	A	D
630.118	546.727	118	-16.7109	-57.7654	239.867	6.08685	10.8818	6.06667	37	262	1268	L	lake	A	D
211.105	990.866	118	-16.8437	-57.5859	187.433	10.3669	7.23709	5.83333	33.2667	262	1248	S	lake	A	D
195.794	105.735	118	-16.8623	-57.6597	215.933	0.310803	13.2924	7.23	29.3	262	1248	S	lake	A	D
1838.32	NaN	118	-16.9813	-57.6	6.14	25.1575	36.9517	6.55333	34.7667	262	1248	S	lake	A	D
2.78728	11.4908	500	-22.5235	-44.5431	18.3333	7.48929	19.2043	6.03333	23.0667	204	1511	S	reservoir	A	E
25.4287	169.659	169	-21.3874	-42.6547	28	8.8502	25.1244	4.85667	31.5667	230	1262	S	reservoir	A	E
38.2704	45.4074	35	-2.90512	-54.4677	11.3333	6.89616	14.0553	4.76667	32	255	1922	S	reservoir	A	E
8.92459	91.9682	715	-21.6797	-43.3965	3	15.7226	24.2059	3.00333	19.5	200	1504	L	reservoir	C	E
2.04136	57.2073	169	-21.4694	-42.8531	14.3333	8.55303	13.9558	3.66	31.5	212	1402	L	reservoir	A	E
-5.14929	34.0274	525	-22.1485	-43.5744	7	6.54542	19.1867	4.04	30.6333	208	1374	L	pond	A	E
4.80035	92.4314	35	-2.41705	-54.71	6.33333	0.336797	16.673	7.78667	34.8333	260	2082	S	stream	A	E
31.1063	51.0299	698	-21.6174	-43.4522	29.3333	7.18205	22.2165	4.26667	23.1667	202	1551	L	lake	C	E
312.654	93.1725	680	-20.6557	-43.7588	5	6.85281	29.6617	3.45667	23.0667	193	1443	S	reservoir	C	E
53.2903	84.3712	678	-20.5184	-43.6919	159.333	28.6756	23.2751	7.45	26.2	193	1443	C	reservoir	C	E
72.695	39.1919	908	-20.5045	-43.7248	108	5.30584	19.9947	7.57333	27.3667	193	1443	S	reservoir	C	E
13.9345	17.3553	750	-20.2187	-43.9588	13	7.82017	20.252	5.43	25.1667	184	1513	S	lake	C	E
47.1896	30.912	750	-20.1679	-43.9584	15.3333	19.4028	27.8833	6.72333	27.6	184	1513	C	lake	C	E
52.2218	201.28	750	-20.0246	-44.1023	23	11.3489	37.7051	4.04667	25.7	203	1404	C	reservoir	A	E
25.9964	90.1638	880	-20.1204	-44.5204	5.33333	5.74932	22.7537	6.02667	29.1333	207	1422	C	reservoir	C	E
193.833	170.644	693	-19.6705	-43.9507	180.667	19.7245	38.8539	7.93667	30.4333	214	1363	C	lake	A	E
65.2597	50.7391	759	-19.6423	-43.9065	56.6667	15.8646	32.7869	6.95333	27.9	216	1337	C	lake	A	E
18.3526	62.4267	770	-19.6358	-43.8866	79	10.3261	29.2104	6.86333	28.0667	216	1337	C	lake	A	E
95.1923	82.0084	880	-19.6231	-43.9859	108.333	17.4857	47.1049	7.56	26.6667	216	1337	C	lake	A	E
34.8624	48.1992	902	-19.5705	-44.0217	74.6667	7.57319	25.7153	7.42667	21.4667	214	1327	C	lake	A	E
68.8926	63.5584	766	-19.4728	-44.1595	89.3333	6.63601	47.2484	7.42	26.5333	217	1302	C	pond	A	E
55.1151	187.595	760	-19.4521	-44.226	219	11.9875	34.3233	8.12	27.1667	215	1321	C	lake	A	E
222.555	22.1924	760	-19.4502	-44.2516	179	8.4157	35.691	7.66	24.1	215	1321	C	lake	A	E
-6.04243	56.8426	760	-19.7346	-44.1845	147.333	0.540096	17.4409	8.95	25.9	212	1375	S	pond	C	E
99.3005	399.318	740	-21.5842	-43.5564	36	10.1248	20.528	4.67	23.3	199	1546	C	reservoir	C	E
29.8691	124.529	714	-20.094	-43.3949	6.66667	1.03191	12.8286	5.02	24	193	1439	S	stream	C	E
111.634	79.0558	1052	-19.9836	-43.5497	25	24.5538	57.4865	3.95	20.6	190	1502	C	lake	C	E
9.68296	41.4669	1131	-20.4566	-43.5748	14	0.898507	15.3295	4.42333	20.8	176	1591	S	stream	C	E
234.264	332.382	834	-21.4476	-43.4862	26.6667	10.9922	57.116	4.17667	27	203	1549	C	reservoir	C	E
37.1686	17.045	766	-21.3963	-45.813	5	6.22338	23.3257	6.19	29.2	205	1451	L	reservoir	C	E
220.941	109.503	20	30.3092	114.945	171.3	0.597903	80.0783	6.79	31	169	1387	S	pond	C	F
310.84	244.455	23	30.3069	114.946	82.0667	0.280749	88.2268	7.34333	32	169	1387	L	pond	C	F
240.85	406.684	20	30.5219	114.903	109.9	0.604962	75.182	6.05667	28	171	1322	C	lake	C	F
263.019	564.649	20	30.495	114.927	179.4	0.734512	74.6858	7.00667	29	171	1352	C	pond	C	F
384.88	409.12	17	30.3661	114.947	385.567	0.770458	74.772	6.84	28	171	1352	S	pond	C	F
364.21	677.9	20	30.505	114.953	150.633	1.12919	68.1016	6.93667	26	171	1322	L	pond	C	F
304.217	234.3	23	30.3211	114.996	104.1	0.516272	75.2796	7.17	30	169	1387	C	stream	C	F
297.687	1098.05	18	30.2269	114.769	259.833	1.11108	66.4782	7.57667	31	172	1352	C	stream	C	F
-2.64565	165.469	1133	44.9266	5.32203	76.0333	0.533554	5.67321	8.69	18.3667	78	1026	S	stream	C	G
50.9465	284.709	1034	44.9272	5.42056	73.2	2.33724	26.0758	8.65667	19.2	63	1106	S	stream	C	G
225.104	96.5783	367	45.9737	4.52726	25.4633	2.02224	2.53348	8.40333	20.6	106	788	S	stream	C	G
52.7959	196.339	658	45.8571	5.6218	99.1333	2.36534	47.7537	8.45333	16.4333	83	1105	S	stream	C	G
63.4688	76.4349	352	43.3349	6.01965	160.3	17.8299	11.4961	7.99333	33.9	131	746	S	stream	C	G
54.7422	30.5965	301	43.3191	6.03288	285.933	4.604	1.61608	8.08	30.0333	137	736	S	stream	C	G
24.0935	1091.92	415.125	46.4459	5.42863	45.7667	3.90074	4.833	8.5	24.3	100	939	S	stream	C	H
241.789	572.059	650.47	46.028	5.52594	37.5	4.39808	5.08293	8.43667	23.1	80	1133	C	stream	C	H
166.304	375.626	415.125	46.0018	5.67794	42.8333	4.8469	5.19606	8.73	19.6	81	1144	C	stream	C	H
121.329	176.583	972.104	45.9669	5.62456	50.8333	5.11063	5.72037	8.47667	20	83	1105	C	stream	C	H
59.6254	274.129	502.59	45.881	5.48825	54.6333	4.34002	4.95456	8.79333	15.9	98	966	L	stream	C	H
42.98	216.157	36	58.2636	26.4333	277.667	0.887333	19.332	7.46667	20.5	51	616	S	lake	D	I
399.183	261.17	54	58.2316	26.4058	313.667	1.868	16.9327	7.23333	21	51	616	S	lake	D	I
226.18	312.903	107	58.1941	26.5722	180	0.924667	25.1453	7.06667	21.8	49	610	S	lake	D	I
485.213	173.617	116	58.0295	26.4572	370	10.9671	85.2383	6.73333	15	48	629	NA	lake	D	I
36.2433	217.257	61	57.9311	27.3419	46.6667	15.4938	81.4161	3.93333	10.4	49	618	NA	lake	D	I
241.22	229.747	63	57.9408	27.3471	22.4333	6.50533	43.4847	6.73333	16.7	49	618	S	lake	D	I
116.183	205.77	28	58.6522	27.4565	162	0.541333	5.00333	8.16667	20.4	49	608	S	lake	D	I
334.153	306.673	2	59.0689	23.5206	2940	4.83849	32.4384	7.4	20.5	56	590	C	lake	D	I
110.367	289.553	79	57.712	26.4943	70.6667	1.50461	25.7424	5.7	15.7	51	633	S	lake	D	I
45.43	246.983	33	58.3104	26.0114	80	0.380745	20.694	8.16667	17.9	53	621	S	lake	D	I
525	1007.33	292	51.5673	11.1854	176.667	13.0862	73.824	5.78333	25.6667	76	628	L	reservoir	C	J
177.333	436.667	260	51.5618	11.2221	45.6	1.66667	8.2	7.27	19.3333	76	628	S	stream	C	J
105.333	152.333	155	51.2168	14.4774	2055.33	0.0458327	0.568128	4.30667	18	86	590	C	pond	C	J
87	560.667	160	51.2223	14.4448	862.333	0.0318204	0.537325	7.25	14.6667	86	590	C	reservoir	C	J
28.1667	240.167	245	51.1864	9.05847	31.8333	2.40063	7.74019	7.106	7	81	846	S	reservoir	C	J
101.8	NaN	240	51.1881	8.92682	106.267	8.6127	50.4211	5.76767	7.33333	80	887	S	reservoir	C	J
2968.33	375	345	43.218	-1.78253	142.667	19.3333	41	5.38	32	126	1336	S	reservoir	C	J
-27	-6.33333	995	40.9408	-1.46577	402.667	3.8	2.46667	8.66333	23	101	455	S	lake	C	J
13.6667	15	1900	40.195	45.5824	269.667	5.05873	1.86807	7.96667	25	61	536	S	lake	D	J
325.026	322.842	66	53.3675	13.7427	238.667	9.62729	48.2976	7.53667	15	84	565	C	pond	C	K
265.214	260.467	73	53.3624	13.7271	201.833	11.532	65.7642	4.48333	15	84	565	L	pond	C	K
403.848	450.798	90	53.3965	13.6676	86.4333	10.0026	45.4089	5.73667	13	84	565	C	pond	C	K
252.051	264.195	66	53.3278	13.7215	100.133	12.1446	33.841	5.03667	12	85	564	S	pond	C	K
255.923	325.488	76	53.3858	13.6992	146.667	13.8293	75.3086	5.33333	14	84	565	S	pond	C	K
228.886	359.771	85	53.3865	13.6892	171	8.09148	57.534	4.62333	15	84	565	C	pond	C	K
556.777	299.174	89	53.3063	13.5597	66.7667	7.10271	41.3365	5.72667	15.7	82	576	C	pond	C	K
980.427	1256.44	98	53.3033	13.5419	152	13.7976	56.0657	6.22333	15.5	82	576	L	pond	C	K
470.194	277.136	103	53.3178	13.5289	74.3333	13.2131	83.6512	5.52333	16.3	82	576	S	pond	C	K
229.987	188.529	95	53.3153	13.5395	181	2.25529	20.9648	6.62667	NaN	82	576	C	pond	C	K
45.562	45.562	30	74.4655	-20.5752	99.6667	NaN	25.1934	6.282	6.36667	-115	268	S	pond	E	L
183.591	55.0996	30	74.4624	-20.5713	29.8	NaN	73.2208	6.421	6.1	-115	268	L	pond	E	L
14.1375	52.0352	30	74.4627	-20.5796	54	NaN	20.6862	6.13967	4.9	-115	268	S	pond	E	L
25.8596	69.8648	75	74.4941	-20.5751	185.7	NaN	5.56958	7.341	2.7	-115	268	C	stream	E	L
148.212	54.0017	75	74.4836	-20.5847	57.6333	NaN	78.3786	6.37767	1.03333	-115	268	S	pond	E	L
22.4044	48.4362	30	74.4689	-20.5736	354	NaN	9.94431	6.903	5	-115	268	S	pond	E	L
74.5846	323.632	210	46.1941	11.1313	268.667	0.617333	23.4127	8.10333	22.5667	93	798	S	stream	C	M
106.748	424.387	823	46.1372	10.9661	112.867	0.873185	16.6491	8.51667	21.2012	67	823	C	lake	D	M
410.419	308.114	553	46.3545	11.0593	188.4	3.19267	24.042	8.1	27.5983	73	756	S	reservoir	C	M
219.41	335.696	782	45.9873	10.6796	110.6	5.77034	73.4577	7.19333	19.1532	70	777	C	lake	D	M
54.5754	182.466	1178	46.259	10.9456	66.0667	6.17067	59.0473	7.89667	12.6675	35	793	L	lake	D	M
36.6592	68.6699	1498	46.7981	10.5349	41.1667	1.20708	15.3464	8.68	9.5879	16	1010	S	reservoir	E	M
23.121	42.6267	1690	46.7356	10.8439	20.3333	2.07508	17.4005	6.65	15.2388	-14	1289	S	reservoir	E	M
64.1551	114.836	1141	46.5393	10.9857	17.4067	3.31284	12.4595	6.96667	18.865	35	884	S	reservoir	E	M
135.962	80.1165	1251	46.7041	12.2178	100.833	4.65601	44.2745	7.65667	7.31345	25	1004	C	lake	D	M
34.4821	55.0402	1519	46.41	11.5754	54.4667	4.8109	22.98	7.87667	4.87868	34	886	S	lake	E	M
30.0976	24.489	1489	46.6972	12.0844	107.667	4.60298	51.7462	7.59	3.16653	32	949	S	lake	D	M
125.175	103.728	425	41.3672	15.2265	152.3	3.29719	10.1	7.59	29	143	570	S	stream	C	N
153.308	398.393	405	41.374	15.2208	218	4.23217	8.47321	7.11	29	143	570	S	stream	C	N
161.089	164.406	380	41.4067	15.1947	176	2.81933	26.2079	6.83	24	143	570	C	stream	C	N
96.9711	361.335	334	41.4445	15.1794	237	3.84883	9.67834	6.9	36	143	570	S	stream	C	N
76.7673	273.779	350	41.4729	15.16	158	3.68977	8.05795	7.34	24	125	601	L	stream	C	N
269.833	261.539	215	38.0016	128.11	55.6333	2.92667	30.8167	6.01333	35.9333	89	1285	S	reservoir	D	O
382.443	296.528	238	38.0003	128.05	57.8	4.61333	42.5767	5.79	35.2333	89	1285	S	reservoir	D	O
15.7462	88.9783	17	29.4465	116.05	36.484	1.65415	0.6523	3.44345	14	175	1745	C	lake	C	P
139.466	NaN	15	29.0365	116.228	90	3.0872	0.9977	5.4	17	177	1371	C	lake	C	P
348.377	183.799	5	14.8956	-17.0629	20333.3	10.5069	28.0059	7.92667	38.4	256	459	C	lake	B	Q
1907.39	2425.1	5	14.8908	-17.1243	39033.3	6.61831	37.6713	7.09	41.9333	256	459	C	lake	B	Q
285.043	87.2598	5	14.8604	-17.194	31966.7	11.691	32.596	8.18	40.5667	254	464	L	lake	B	Q
1618.14	342.879	12	14.7976	-17.2295	347.667	5.21786	7.96699	8.07	30.1	254	488	S	stream	B	Q
410.189	109.803	953	38.45	-2.0451	117.267	4.03333	4.27667	8.41	25.75	144	397	S	stream	B	R
63.59	-0.970667	112	37.9493	-1.06602	3300	1.54	7.08	8.69	27	172	321	S	stream	B	R
41.0523	37.8227	1048	38.1609	-2.22029	94.7333	0.586667	1.41667	8.48667	34	114	562	S	stream	C	R
240.582	224.153	1183	38.1481	-2.08655	72.8	1.06667	2.06667	8.12667	29.5	124	500	S	stream	C	R
-10.5591	25.7346	263	38.2315	-1.08863	2315	2.1	4.99667	8.64667	30	161	361	L	stream	B	R
22.6403	20.692	202	38.2313	-1.05221	2826.67	1.57	0.726667	8.93333	35	161	361	S	stream	B	R
7.55233	7.718	175	38.2048	-1.08524	4036.67	1.20667	16.2767	8.04	27	161	361	S	stream	B	R
58.278	36.3163	192	38.2245	-1.05473	1516.33	0.636667	12.4267	8.63333	28.8333	161	361	L	stream	B	R
107.532	142.097	1130	38.191	-2.19978	497.667	0.896667	2.75	7.73333	34	129	478	S	stream	C	R
24.5267	60.4653	920	38.085	-2.00873	109.967	1.45	3.20333	8.43667	22	124	500	L	stream	C	R
398.047	511.997	387	42.9915	-2.44432	65.3333	3.33877	11.0545	8.32	16.7667	110	974	S	stream	C	S
199.88	756.099	386	42.9918	-2.44452	88	2.24755	10.7434	8.31667	15.8667	110	974	S	stream	C	S
85.835	327.461	479	42.9941	-2.42649	43	2.69247	12.716	7.41	16.5667	110	974	S	stream	C	S
76.1667	169.667	627	42.9775	-2.40323	34.3333	3.78311	11.0377	7.35667	15.8333	110	974	S	stream	C	S
77.0333	592.433	616	42.9786	-2.40255	56.6667	3.24646	6.01742	8.29	15.8667	110	974	S	stream	C	S
110.467	383.767	337	43.0243	-2.48383	89	5.51764	22.9534	7.29	20.1	124	1105	L	reservoir	C	S
165.033	280.6	546	42.9504	-2.58812	105.333	1.13869	6.97962	8.22	20.4667	116	932	S	reservoir	C	S
65.8	370.4	553	43.013	-2.64598	70.6667	2.96859	24.5179	5.62667	16.9667	122	1075	C	reservoir	C	S
14.4333	441.5	607	43.0047	-2.62889	41.6667	2.5053	20.5381	5.41	27.2	122	1075	L	reservoir	C	S
125.533	833.133	268	37.1916	22.3652	622	2.73017	2.25996	7.91	30.4	133	803	S	stream	C	S
-0.104355	20.7125	12	37.5696	-1.14928	40.1	0.726578	0.122672	9.03	29	175	312	S	stream	B	T
0.45974	33.6564	347	37.6227	-1.57578	44.9667	0.490278	0.315417	9.06333	40	159	345	S	stream	B	T
-5.55795	16.1809	62	37.5884	-1.18655	48.4667	0.382996	0.212176	9.00333	44	174	306	S	stream	B	T
99.5947	45.4175	63	37.5989	-1.25271	76.7	0.929243	0.332388	8.68667	40	174	306	S	stream	B	T
52.3862	23.8581	4	37.6167	-1.37199	106.767	0.624038	0.249828	9.05333	35.5	172	304	S	stream	B	T
28.5281	57.9881	250	37.5756	-1.44296	39.0333	1.40239	0.367709	8.50667	43	172	304	S	stream	B	T
11.5014	12.5582	3	37.5957	-1.34115	207.233	0.801612	0.722552	8.48333	31	172	304	S	stream	B	T
-1.99329	101.07	101	37.5515	-1.42702	393.333	0.876644	0.313202	8.09333	38	172	304	S	stream	B	T
221.458	77.8171	449	37.6319	-1.58242	32.1667	0.382841	0.224572	8.15667	34	159	345	S	stream	B	T
134.293	54.5881	3	37.673	-1.42872	3.79333	2.84151	6.77354	8.39333	22	172	306	L	stream	B	T
105.419	95.452	614	41.1789	-0.831614	676	1.86066	31.0436	8.01333	23.1667	131	381	C	reservoir	B	U
78.0139	114.229	579	40.9872	-0.692665	502.333	2.21741	45.7	8.05333	30.9333	112	449	C	reservoir	B	U
259.583	245.38	580	40.7726	-0.317741	277	1.68612	34.3785	8.1	33.8667	123	497	L	reservoir	C	U
151.724	261.274	430	41.9404	1.19378	301.6	1.57535	22.6508	8.28667	24.3	131	642	S	reservoir	C	U
85.5006	165.602	500	42.1797	0.913056	621.667	0.826006	16.1935	8.82	29.1667	101	859	S	reservoir	C	U
101.607	206.757	495	41.4306	1.25854	62.3	0.867035	4.75029	9.21	17.8333	135	625	S	stream	C	V
108.588	857.758	480	41.4537	1.263	145.733	16.2261	12.8575	8.55667	20.6667	135	625	L	stream	C	V
36.8746	420.052	566	41.3627	1.0604	785.667	0.734818	1.22197	8.36333	30.8667	130	627	S	stream	C	V
72.5229	272.657	688	41.3514	1.02416	491.033	1.15988	2.93342	8.65333	26.3333	130	627	S	stream	C	V
92.2083	303.391	576	41.3639	1.04627	8.07	1.21419	2.06507	8.42	33.7667	130	627	S	stream	C	V
269.778	710.392	932	41.3176	0.983353	28.6	1.01766	7.33795	8.63333	19.9667	128	642	S	stream	C	V
26.1424	224.059	473	41.2547	0.91179	NaN	1.71715	5.85619	NaN	20.9	128	642	S	reservoir	C	V
761.697	114.826	275	41.1872	0.841553	102.233	3.38793	6.48778	8.14667	20.2	128	642	S	stream	C	V
90.2908	353.108	166	41.085	0.934173	39.2333	1.38514	2.49233	9.33	23.7667	149	587	S	stream	C	V
411.407	148.989	214	40.9206	0.675918	108.833	45.9988	15.2881	8.6	28.3	157	578	L	pond	C	V
610.164	145.13	399	40.882	0.650935	232.567	8.3561	10.8717	8.89	29.0667	153	568	L	pond	C	V
109.34	24.3	735	40.69	31.52	1510.67	28.3523	20.0812	8.24667	25.3333	98	628	C	reservoir	C	W
26.7333	6.42667	1043	40.42	30.95	548	10.2526	6.65737	8.72	18.3667	92	625	L	lake	C	W
89.58	23.9667	1100	40.76	31.51	230.667	19.0667	9.33333	7.74667	19.0667	98	628	L	pond	C	W
388.03	16.4333	1280	40.7661	-112.162	58332.3	8.66667	52.5333	8.08333	28.6667	106	418	C	lake	B	X
25.8267	-10.2933	1760	40.4479	-114.165	71.3333	2	0.533333	9.15667	29.3333	91	195	S	stream	B	X
93.5533	-43.7633	2260	39.0307	-114.666	201.233	8.2	1.4	8.29667	29.6667	69	315	L	stream	D	X
14.5033	-11.0767	1636	39.0659	-113.74	61.3667	1.2	0	8.84333	38	92	236	S	stream	B	X
187.35	19.46	1370	39.0667	-113.201	27500.7	3.53333	13.5333	8.34333	35.6667	96	214	S	lake	B	X
